# Supplementary material for: Evidence for Benefits of Early Treatment Initiation for Chronic Hepatitis B
Source: Viruses. 2023 Apr 18;15(4):997. doi: 10.3390/v15040997 (PMC10142077; doi:10.3390/v15040997)
Supplement: Supplementary file 1 [file viruses-15-00997-s001.zip]

Archive with 1 entries (1 files):
- viruses-2343113-supplementary.pdf
